# Supplementary material for: Processing and consolidation of open data on public procurement in France (2015–2023)
Source: Data Brief. 2025 Jan 11;58:111277. doi: 10.1016/j.dib.2025.111277 (PMC11791154; doi:10.1016/j.dib.2025.111277)
Supplement: Supplementary file 1 [file mmc1.xlsx]

## Sheet: Contract characteristics
Variable name	Variable type	Variable description	Availability (% of observations)
ID_BOAMP_AWARD	String	The identifier of the original award notice on the BOAMP website. It can be used to find the online notice or to identify the different observations in the dataset belonging to a same contract.	1
ID_BOAMP_CONTRACT	String	The identifier of the original contract notice (call for tenders) on the BOAMP website. It can be used to find the online notice or to identify the different observations in the dataset belonging to a same contract.	0.92
AWARD_ NOTICE_DATE	Date	The day the award notice was published online.	1
CONTRACT_ NOTICE_DATE	Date	The day the contract notice was published online.	0.92
ID_LOT	String	The identifier of the lot (i.e., contract subdivision) where the contract relationship takes place. It can be used to merge the different observations belonging to the same lot when the plurality of awarded firms does not matter.	0.99
THRESHOLD	Categorical	The legal advertising threshold of the contract, depending on its value and if it is a works, service, or supply contract. It can be:	1
		- JOUE (Journal Officiel de l’Union Europeenne) for contracts that must be advertised on the national and European levels.
		- FNS (Formulaire National Standard) for contracts that must be advertised on the national level only.
		- MAPA (Marches A Procedure Adaptee) when advertising is optional.
CONTRACT_TYPE	Categorical	The type of contract. It can be:	0.83
		- works
		- supplies
		- services
PROCEDURE_TYPE	Categorical	The legal procedure used by the contracting authority for the award of the contract. It can be:	1
		- open procedure
		- negotiated procedure
		- competitive dialogue
		- innovation partnership
		- adapted procedure
		- restricted procedure
		- no competition
		- open design contest
		- restricted design contest
ACCELERATED	Boolean	Indicates whether the contract was made under the accelerated procedure in an emergency context.	0.99
AGP	Boolean	Indicates if the contract falls under the World Trade Organization “Agreement on Government Procurement”.	0.82
ADVERTISING	Integer	The number of days potential candidates have to submit an offer.	0.87
CORRECTIONS	Integer	The number of times the contract notice was amended between the original call for tenders and the award decision.	0.93
CPV	Categorical	The type of product the contract is about. The Common Procurement Vocabulary (CPV) is a European 9-digit official classification of products. More details on the official EU page: https://ted.europa.eu/en/simap/cpv.	0.95
OBJECT	String	The object of the contract, as stated by the contracting authority.	1
EXECUTION_SITE	String	The performance site of the contract, as stated by the contracting authority.	0.91
RENEWABLE	Boolean	Indicates whether the contract can be renewed under the same conditions with the awarded firm.	0.59
DURATION	Integer	The duration of the contract (in months).	0.56
NUMBER_LOTS	Integer	The number of lots in the contract.	1
ON_BEHALF	Boolean	Indicates whether the contract was made on behalf of another public institution.	0.72
CENTRAL_PROCUREMENT	Boolean	Indicates whether the contract was made by a central procurement agency (i.e., a platform that groups public purchases).	0.71
FRAMEWORK_AGREEMENT	Boolean	Indicates whether the contract consists in a commitment by the purchaser to contract several times with the holder of the agreement, for a given period and for specified purchases.	1
ESTIMATED_PRICE	Float	The estimation of the contract value made by the contracting authority (in euros).	0.13
ENVIRONMENTAL_CLAUSE	Boolean	Indicates whether the contract includes a mandatory provision related to environmental matters.	1
SOCIAL_CLAUSE	Boolean	Indicates whether a contract includes a mandatory provision related to social matters.	1
Q_CRITERIA_TEXT	String	The award criterion or the list of award criteria used by the contracting authority on qualitative aspects of the offers (i.e., criteria other than the bid value), as stated in the original notice.	0.72
Q_CRITERIA_TYPE	Categorical	A suggested categorization of qualitative award criteria:	0.72
		- environmental
		- social
		- technical
		- delay
		- quality
		- other
Q_CRITERIA_WEIGHTS	Float	The respective weights of the qualitative criteria, in the same order as the names of criteria (ranges from 0 to 100).	0.71
P_CRITERION_WEIGHT	Float	The weight assigned to the price award criterion. The sum of this weight and the weights assigned to qualitative criteria equals 100.	0.71
RESERVED_CONTRACT	Categorical	Indicates the target(s) when the contract is reserved for social and solidarity economy (SSE) companies with protected workplaces (ateliers proteges) or positions (emplois proteges) adapted to people with disabilities. It can be:	1
		- workshop
		- jobs
		- workshop & jobs

## Sheet: Award outcome
Variable name	Variable type	Variable description	Availability (% of observations)
OUTCOME	Categorical	The outcome of the procedure. It can be:	100%
		- awarded: the lot has been awarded to one or several companies (88% of the observations).
		- cancelled: the lot has been canceled for general interest reasons (5% of the observations).
		- unsuccessful: the contracting authority has not received any satisfactory offer (4% of the observations).
		- not_found: we could not find the corresponding award decision for a lot that was described in the notice (3% of the observations).
AWARD_DATE	Date	The award date of the lot.	96% *
AWARD_PRICE	Float	The award price of the lot, as stated by the contracting authority (in euros).	84% *
MIN_OFFER	Float	The lowest bid the contracting authority received (in euros).	3% *
MAX_OFFER	Float	The highest bid the contracting authority received (in euros).	3% *
NUMBER_OFFERS	Integer	The number of offers the contracting authority received for a given lot.	85% *
NUMBER_OFFERS_SME	Integer	The number of offers from SMEs the contracting authority received for a given lot.	8% *
NUMBER_EU_OFFERS	Integer	The number of offers from companies located in EU countries the contracting authority received for a given lot.	3% *
NUMBER_NON_EU_OFFERS	Integer	The number of offers from companies located outside the EU the contracting authority received for a given lot.	3% *
MULTI_WIN	Boolean	Indicates whether the lot was awarded to several independent companies.	99% *
BUSINESS_ASSOCIATION	Boolean	Indicates whether the lot was awarded to several cooperating companies.	98% *
SUBCONTRACTING	Boolean	Indicates whether the lot will be performed by a subcontractor of the awarded firm.	76% *
* Among observations where the lot was awarded.

## Sheet: Contracting authority features
Variable name	Variable type	Variable description	Availability (% of observations)
CAE_STATED_NAME	String	The name of the contracting authority, as mentioned in the award notice.	1
CAE_SIREN_NAME	String	The name of the contracting authority, as mentioned in the official registers (based on the SIRET identifier, whether mentioned in the notice or estimated).	0.93
CAE_SIRET	String	The national identifier (SIRET) of the contracting authority (as mentioned in the original award notice, or estimated if missing).	0.94
CAE_SIRET_KNOWN	Boolean	Indicates whether a satisfactory SIRET identifier of the contracting authority was mentioned in the award notice at first.	1
CAE_TOWN	String	The name* of the town the contracting authority is located.	1
CAE_ZIP_CODE	String	The zip code* of the contracting authority location.	0.99
CAE_STATED_TYPE	String	A description of the contracting authority category, as stated in the award notice (e.g., national authority, local government, etc.).	0.91
CAE_STATED_ACTIVITY	String	The main activity of the contracting authority, as stated in the award notice.	0.93
CAE_SIREN	String	The SIREN identifier (i.e., the first nine digits of the SIRET identifier) of the contracting authority.	0.94
CAE_LEGAL_STATUS	Categorical	The official code of the contracting authority legal status, as it appears on the national SIRENE database. The different legal statuses are detailed in the file ‘legal_status’ on the GitHub repository.	0.93
CAE_LEGAL_STATUS_NAME	Categorical	The name of the official contracting authority legal status. The different legal statuses are detailed in the file ‘legal_status’ on the GitHub repository.	0.93
CAE_EMPLOYER	Boolean	Indicates whether the contracting authority is an employer.	0.93
CAE_STAFF	Categorical	The size of the contracting authority staff. Categories are:	82%
		- 1 or 2
		- 3 to 5
		- 6 to 9
		- 10 to 19
		- 20 to 49
		- 50 to 99
		- 100 to 199
		- 200 to 249
		- 250 to 499
		- 500 to 999
		- 1000 to 1999
		- 2000 to 4999
		- 5000 to 9999
		- 10000 and more
CAE_MAIN_ACTIVITY	Categorical	The name of the official main activity of the contracting authority. See the file starting with ‘main_activity’ for the year of the version of the code on the GitHub repository.	0.93
CAE_MAIN_ACTIVITY_CODE	Categorical	The code of the official main activity of the contracting authority. See the file starting with ‘main_activity’ for the year of the version of the code on the GitHub repository.	0.93
CAE_ACTIVITY_VERSION	Categorical	The version of the code for the main activity of the contracting authority. There are four versions:	93%
		- 1973 (NAP)
		- 1993 (NAF1993)
		- 2003(NAFRev1)
		- 2008 (NAFRev2)
CAE_SSE	Boolean	Indicates whether the contracting authority belongs to the social and solidarity economy.	0.7
CAE_CREATION	Date	The creation date of the contracting authority	0.93
CAE_AGENCY_EMPLOYER	Boolean	Indicates whether the establishment that made the contract is an employer.	0.93
CAE_AGENCY_STAFF	Categorical	The size of the establishment that made the contract (same code as for CAE_STAFF).	0.75
CAE_AGENCY_MAIN_ACTIVITY	Categorical	The name of the official main activity of the establishment. See the file starting with ‘main_activity’ for the year of the version of the code on the GitHub repository.	0.93
CAE_AGENCY_MAIN_ACTIVITY_CODE	Categorical	The code of the official main activity of the establishment. See the file starting with ‘main_activity’ for the year of the version of the code on the GitHub repository.	0.93
CAE_AGENCY_ACTIVITY_VERSION	Categorical	The version of the code for the main activity of the establishment (same versions as for CAE_ACTIVITY_VERSION).	0.93
CAE_AGENCY_CREATION	Date	The creation date of the establishment.	0.93
CAE_HEADQUARTERS	Boolean	Indicates whether the establishment where the contract was made is the contracting authority’s headquarters.	0.93
CAE_ADDRESS	String	The stated address of the contracting authority.	0.98
CAE_CITY_CODE	String	The official city code of the town the establishment is located.	0.93
CAE_GPS	GPS	The GPS position of the establishment.	0.93
CAE_DEPARTEMENT	String	The identifier of the departement where the contracting authority is located (it corresponds to the first two digits of the postal code).	0.99
CAE_REGION	String	The name of the region where the contracting authority is located.	0.99
CAE_EPCI	String	The identifier of the EPCI (etablissement public de cooperation intercommunale, i.e., federation of municipalities) where the contracting authority is located.	0.82
CAE_EPCI_TYPE	Categorical	The status of the EPCI. See the file ‘legal_status’ on the GitHub repository.	0.82
* Official when the national identifier is known or could be estimated, as stated in the notices otherwise.

## Sheet: Awarded firm features
Variable name	Variable type	Variable description	Availability (% of observations*)
WIN_STATED_NAME	String	The name of the awarded company, as mentioned in the award notice.	0.99
WIN_SIREN_NAME	String	The name of the awarded company, as mentioned in the official registers (based on the SIRET identifier, whether mentioned in the notice or estimated).	0.85
WIN_SIRET	String	The national identifier of the awarded company (as mentioned in the original award notice, or estimated if missing).	0.88
WIN_SIRET_KNOWN	Boolean	Indicates whether a satisfactory SIRET identifier of the awarded company was mentioned in the award notice at first.	1
WIN_TOWN	String	The name** of the city the awarded company is located.	0.98
WIN_ZIP_CODE	String	The postal code** of the awarded company.	0.93
WIN_COUNTRY_CODE	String	The ISO country code of the awarded company.	0.3
CONTRACTOR_SME	Boolean	Indicates whether the awarded company is an SME (as stated in the award notice).	0.63
WIN_SIREN	String	The SIREN identifier (i.e., the first nine digits of the SIRET identifier) of the awarded company.	0.88
WIN_LEGAL_STATUS	Categorical	The official code of the legal status of the awarded company, as it appears on the national SIRENE database.	0.88
WIN_LEGAL_STATUS_NAME	Categorical	The official name of the legal status of the awarded company.	0.88
WIN_EMPLOYER	Boolean	Indicates whether the awarded firm is an employer.	0.88
WIN_STAFF	Categorical	The size of the awarded company’s staff (same values as ‘CAE_STAFF’).	0.6
WIN_SSE	Boolean	Indicates whether the awarded firm belongs to the social and solidarity economy.	0.7
WIN_MISSION	Boolean	Indicates whether the awarded company is a societe à mission (i.e., a company that includes sustainability in its business objectives).	0.46
WIN_STILL_ACTIVE	Boolean	Indicates whether the awarded company is still active.	0.88
WIN_ACTIVITY_VERSION	Categorical	The version of the code for the main activity of the awarded company. Same values as for ‘CAE_ACTIVITY_VERSION’.	0.88
WIN_ACTIVITY_LEVEL_1	Categorical	The code of the main activity of the awarded company on level 1 (least accurate) as it appears in the national SIRENE database (https://www.insee.fr/fr/information/2406147).	0.88
WIN_ACTIVITY_LEVEL_2	Categorical	The code of the main activity of the awarded company on level 2.	0.88
WIN_ACTIVITY_LEVEL_3	Categorical	The code of the main activity of the awarded company on level 3.	0.88
WIN_ACTIVITY_LEVEL_4	Categorical	The code of the main activity of the awarded company on level 4.	0.88
WIN_ACTIVITY_LEVEL_5	Categorical	The code of the main activity of the awarded company on level 5 (the most accurate).	0.88
WIN_MAIN_ACTIVITY	Categorical	The name of the main activity of the awarded company on level 5. See the file starting with ‘main_activity’ for the year of the version of the code on the GitHub repository.	0.88
WIN_CREATION_DATE	Date	The creation date of the awarded company.	0.88
WIN_AGENCY_ACTIVITY_LEVEL_1	Categorical	The code of the main activity of the awarded establishment on level 1.	0.88
WIN_AGENCY_ACTIVITY_LEVEL_2	Categorical	The code of the main activity of the awarded establishment on level 2.	0.88
WIN_AGENCY_ACTIVITY_LEVEL_3	Categorical	The code of the main activity of the awarded establishment on level 3.	0.88
WIN_AGENCY_ACTIVITY_LEVEL_4	Categorical	The code of the main activity of the awarded establishment on level 4.	0.88
WIN_AGENCY_ACTIVITY_LEVEL_5	Categorical	The code of the main activity of the awarded establishment on level 5.	0.88
WIN_AGENCY_ACTIVITY_VERSION	Categorical	The version of the code for the main activity of the awarded establishment. Same values as for ‘CAE_ACTIVITY_VERSION’.	0.88
WIN_AGENCY_MAIN_ACTIVITY	Categorical	The name of the main activity of the awarded establishment on level 5. See the file starting with ‘main_activity’ for the year of the version of the code on the GitHub repository.	0.88
WIN_AGENCY_CREATION_DATE	Date	The creation date of the awarded com-pany’s establishment.	0.88
WIN_HEADQUARTERS	Boolean	Indicates whether the establishment that was awarded the contract is the company’s head-quarters.	0.88
WIN_ADDRESS	String	The stated address of the company.	0.88
WIN_CITY_CODE	String	The official city code of the town the awarded establishment is located.	0.88
WIN_GPS	GPS	The GPS position of the awarded establishment.	0.88
WIN_DEPARTEMENT	Categorical	The identifier of the departement where the awarded establishment is located (it corresponds to the first two digits of the postal code).	0.93
WIN_REGION	Categorical	The name of the region where the awarded establishment is located. The statuses are detailed in the file ‘regions’.	0.93
* Observations for which the lot has been awarded.
** Official when the national identifier is known or could be estimated, as stated in the notices otherwise.
